# Supplementary material for: Regulation of MXene Membranes with β-Lactoglobulin Nanofiber-Templated CuS Nanoparticles for Photothermal Antibacterial Effect
Source: Polymers (Basel). 2025 Jul 17;17(14):1960. doi: 10.3390/polym17141960 (PMC12300359; doi:10.3390/polym17141960)
Supplement: Supplementary file 1 [file polymers-17-01960-s001.zip]

Archive with 1 entries (1 files):
- polymers-3733754-supplementary.pdf
